# Supplementary material for: Transcriptomic Analysis on the Effects of Altered Water Temperature Regime on the Fish Ovarian Development of Coreius guichenoti under the Impact of River Damming
Source: Biology (Basel). 2022 Dec 15;11(12):1829. doi: 10.3390/biology11121829 (PMC9775624; doi:10.3390/biology11121829)
Supplement: Supplementary file 1 [file biology-11-01829-s001.zip]

Archive with 10 entries (9 files):
- biology-2030802-supplementary.pdf
- figure/
- figure/1-f1.tif
- figure/2-f2.tif
- figure/3-f3.tif
- figure/4-f4.tif
- figure/5-F5.tif
- figure/Figure S1.png
- figure/Figure S2.png
- figure/graph abstract.tif
